# Supplementary material for: The Impact of Education Level on Weight Loss in a Primary Care-Anchored eHealth Lifestyle Coaching Program in Denmark: A Randomized Controlled Trial
Source: Nutrients. 2024 Mar 11;16(6):795. doi: 10.3390/nu16060795 (PMC10975873; doi:10.3390/nu16060795)
Supplement: Supplementary file 1 [file nutrients-16-00795-s001.zip]

Archive with 1 entries (1 files):
- nutrients-2824516-supplementary.pdf
